# Supplementary material for: Genetic Dereplication of Multiple Penicillium expansum Biosynthetic Gene Clusters Reveals Cryptic Penta-Cyclopeptide Production
Source: J Nat Prod. 2026 Feb 24;89(3):912–24. doi: 10.1021/acs.jnatprod.5c01531 (PMC13036780; doi:10.1021/acs.jnatprod.5c01531)
Supplement: Supplementary file 2 [file np5c01531_si_002.xlsx]

## Sheet: Sheet1
Supplementary data 2
ANTISMASH PREDICTION
Genomic sequences:		FungiDB-68_pexpansumd1_genome (Pe-21)
Scaffold	Region	Type	Identifier	From	To	AA seq	# A domains	Pexp product	BLASTp hit	MIBiG comparison	KnownClusterBlast	Notes
2	2.1	NRPS	PEXP_012360	728555	796557	MSTQTKPWKYSLQPSPHLDGTNIPTTAFPLQTETIQSLGLQSAQFEVGCLQDLEEPDGLSPLILGYARWIMSVSDQSRIAFWIMAEDAESTVKYAIVIAQRTAEHEALTWEVYEATLEGTDNVEFGMRLVEAAEVEVDLPTSIRVLLCIDLQSSNGNLTYRGELEQGINISSFDLLKYYMQQPEGKYSSATFWRKELAEFVGCSERSFPTISCDRLIASTGNTPVLTQTLTMGVSWDQLETLAQEFHLKSPVSVVRAAFACILAEYLESDRVILGDRPSANPKDSGSVALVPVLLSDDDTANNLFCRVDGFTARAATFPNLPLEELREILRVPSGGTPYNALFTHHFDTLSCENLETTSHETLMPCLGAPMHLNFQRSEQGVLICTLSVRGDLMDAPHL…	1	unknown	Sid2	Epichloenin A	N/A
14	14.1	NRPS-like	PEXP_072870	204084	267388	MATLTITTTEEGVSPLQTKDIAARLLNGTLHSQWPAFEQFATIDGLLKSHAAQPDDAKRPLVCYPIRGAADFEEHTAGDIDRYTDVAVRFYMKQGLAPADPNLDQAPVVAMLAGSSFEVVVTLFALNRLGYAVLFLSTRLTAPAYARLMEMANCSQIININQFQQVVTDICTERPGCSSFSLLQREDWFNRPIGTSLFTRPGADPSREGKKIAWILHSSGSTGFPKPIFLTNLQTLANFRKSFGLRLFTISPLFHSHALMELGRALFTRAPAYLGNHSLPVTYQNLFDALLVAQPQQISAVPYVIKLLAEKQEGIQALARPQLVLYGGSSCPDDLGDRLVAQGVNLVANYGATETGQIMTSFRAPEDKEWQYMRLHRPVADLTLMDEISPGVFECVALD…	1	unknown	N/A	N-acetyltryptophan	N/A
27	27.1	NRPS-like	PEXP_015820	90517	155511	MADLSRSSLIEQLLHLRCEASHPDSSHRLSTLLSSQIGPWPIRHLIPTYQDIYKSIPESLKTNNNESIARLRAQVKAATPNVAELIGTDSRAGLIDANTGRHLTHIAIRKFLESFHIPVGPSSHGKPRIAVILPNGPLMAVAVLAFVNRYTIVPMTTNTVPEQLQTDIENSQADAVVALDADIGKLQLDNGSRPVFGIEQLEDMTFRVVSTHNASSAYDHPANSADDVAIILFTSGTSGTKKLVPITTYNLIAGTIATIESVELSETDTCLNMMPLNHVGGIMRSIFSPILAGGATICCPSFDPSMFWDTVQAPHMTPTWYYATPTMHQMILAEAEHRPDAVKQSAIQFICNAGGGLPPTLAVQLHDMFHCVVLPSYGMTECMPIAAPPRDYKLDRPGT…	1	unknown	N/A	Strobilurin A	N/A
31	31.1	NRPS	PEXP_013580	121439	176625	MNPLTDFHPTSFPVLSFNGYQGSPKDQIDLVIDDYHDIAREPARVNALAVAWGLVLATYTNSTDVLFGLVRPCSSGVQPYALRLQPEDSVMAALSQGEDIINASDETVESAIKFNNIFVICKAGEESSEAKSNTCPLQINCRIQPDAIQIRAIFDGELLALELLRTILFQLRHVYTRIIYNPHISVADVQGSSPESIEKILQWNAETTPQRVEKLAHHLIEQQCREQPSAPAISAWDGKLTFSELDEHASKMAARLVASGVGPDQFVGLLMEKSMWTTVAIFAVLKAGGCFYLLDASQPAKRLALMCRKAQPRLVLVSAKHEALAEQLDVPIWVVPRDSETGEISAAESQQLAAVQPHNIMYAGFTSGSTGEPKGFAMDHTAFASGLTNYCQQLSLSPQ…	1	unknown	N/A	Dimethylcoprogen	N/A
32	32.1	NRPS-like	PEXP_013980	10991	72861	MGFPCHAYRTGDIMRVDESGLYNFVGRCDRQVKVRGHRVELEGLENIFLSTNLASAAAVVKVDPKDADMGPILVAYIVPQCIHIDREILARAFVNRAPRLAAPRVELLAELPLGIIGKYNRRKLEQLYTEKMRDRLHSSDDFFHMGGTSLQVAYLIGRIRFSLGIELRSTALYENSTLGQLTQLVQKHKNGAALPDAVDEQSVLARDSFLGQDLPASLNPAVDWLDASEGRVFLTGATGFVSAFLLATLLSMPQVIQVACLVRVQDTSAADLCIKKTLEKYRLPGSQERKIISVPGDLSLPRLGLPQEQYNHYATRASVVFHLGALVSYIQPYSCHRAANVLGTLEMIRLANHSRPKRLIYTSSLAAYGPTGFVQGTKTVSEDEQPLSHIAALQYDTGY…	0	unknown	N/A	AbT1	N/A
32	32.3	NRPS	PEXP_015170	326228	404786	MAQSTKCYLPRFASTVDGPKRPVSMKTRPTAAQHAQLLTAWNEGRLDPMLRATWALLLHYYIRSEDICFGYQHLEGDSRSPKSSVQRSTGVNISTIRISINENDSPTAIVDKVRADSANHQVNGSSEAASEGYLPFNTIFMLRTYDPPASSSKPILATALPDECQVRLHVKVLRGDISIFLEWCKGDMSGEQMKSIANIFEQLLAKVLSAENTAISQLNLFSENDWQRIHKWNSTPPELHDRCIHEAIHDQMLSGPDREAGVGPEVRVALCFDKSKWNIVAMLGVMKAGGAFVPLDPTHPTSRLQALIQSVQAPVVLCSQHLSDKLRPIAKTLIPICDDTLDPLSDPTESVNLASGVTSQNAAYVLFTSGSTGEPKGTLLEHRAFLSGAMVHGPGLRIY…	2	unknown	N/A	cyclo-(D-Phe-L-Phe-D-Val-L-Val), cyclo-(D-Tyr-L-Phe-D-Val-L-Val), cyclo-(D-Tyr-L-Trp-D-Val-L-Val), cyclo-(D-Phe-L-Trp-D-Val-L-Val), cyclo-(D-Phe-L-Phe-D-Val-L-Ile), cyclo-(D-Phe-L-Phe-D-Ile-L-Val), cyclo-(D-Tyr-L-Trp-D-Val-L-Ile), cyclo-(D-Tyr-L-Trp-D-Ile-L-Val), cyclo-(D-Tyr-L-Phe-D-Val-L-Ile), cyclo-(D-Tyr-L-Phe-D-Ile-L-Val)	nidulanin A, cyclo-(D-Phe-L-Phe-D-Val-L-Val)/cyclo-(D-Tyr-L-Phe-D-Val-L-Val)/cyclo-(D-Tyr-L-Trp-D-Val-L-Val)/cyclo-(D-Phe-L-Trp-D-Val-L-Val)/cyclo-(D-Phe-L-Phe-D-Val-L-Ile)/cyclo-(D-Phe-L-Phe-D-Ile-L-Val)/cyclo-(D-Tyr-L-Trp-D-Val-L-Ile)/cyclo-(D-Tyr-L-Trp-D-Ile-L-Val)/cyclo-(D-Tyr-L-Phe-D-Val-L-Ile)/cyclo-(D-Tyr-L-Phe-D-Ile-L-Val)
69	69.1	NRPS	PEXP_018960	91798	164476	MRASTDLPATGAITPPGESLDETLISFNKGPFTPSPSTEKENEIDGIWQQVADQCHCSLDEIEDVYACTALQEAMIALTFKDPRAYTIEHEYRLPREVDHHKLQGAWIKTAQANPILRTRMIPTGQLGCVQAVVQGSIPWEVQETDNGINGEIASPSWRAGAPLAYFVFNVTEHKLKITIHHSICDHWSVALLLRQADAAYRGEELSFHPFRPLVDHVQRTQDKANEFWGCMFHDAHEATMRAFPQLPTVGHSARPTERVERSFGIQDGKSSSSTVGTKIRLAWAILQSVYTGSDDTLFGAVNAGRAVSVPGVQDLSGPALASVPVRIKLCGQNTVSNALVAVQDEWAASMEFEHVGLQNLLRLGPGPAAACHFQTLLSVEPRDGHQLPDIFSQSRSTK…	3	unknown	N/A	AM-toxin	viridicatumtoxin
75	75.1	isocyanide-NRP	PEXP_060620	1	62652	MASLDPHSPESIQRPISTTVESDNSSFATSMQSASHVKEISRSILNLFLAYALNKFNYSEDRPEDYGDSFLSVIGQFVSKGARVEACLPAFPFKSANKVYKVLGSLPDKAEELALERLNTLCKRIQDIYAPGANIVIISDGITYNDLLCISDQETWKYGEALREMVAKNSFDNISFSRIRDLLEFPLPEKMSEIIYVANCTTFRRLLLNKYGKDDLDIDHEINTNPDVKLTYLGYRRFLESDLQHIFPRGKNRSVHSYKRDCKYLAKQMLTRGYAFAGAIKDAYPNHLRLSIHESICGTKLPISLLNTKTGFTTPWHCCVAHLADGVWVSAPMGEFSQDSRLELVHVDGIPSHYQERLHRIDHIAINETTASYLQSAKSIDVNAYVNGALKNKSPLSSS…	1	unknown	crmA (P. daleae 72%)	Penicillin	nidulanin A
83	83.1	NRPS	PEXP_090900	158905	222073	MQPSLYVPTNWVPTTSAHKLDRKTLRNAVAKLSDGQLKGYSLREDGRRVPDTVSEKKVQELWHRILKISKEEIRSEDNFFQMGGDSISAMKMAATLRMKTFPSPSWIFSRFGNGYDRLSLKPFELLDNTLEISGIVGEISRQYPIPSEFIEDVYSTSPLQEGMMALSMLNPKSYILRRVLRLGPNLDVARFKSAWELAAEKNPILRTRFVPTPDAGFVQVVVKGSIDWRRAADLKQYLERDQAEGMVYGATPVRYGLTEDGYFIWTAHHAVYDGWSLPLIISQVQSAYEHGKCPDSTPFNTFVKHLQTTDNQSSQSFWAEQLSGPRPSAFPQLPSLSYRPSVKGKLQHEIPVPHLADSTILRTTILQAAWGLVLSRYADSDHIVFGMTLSGRNGPVSGI…	0	unknown	HC-toxin	cyclo-(D-Phe-L-Phe-D-Val-L-Val), cyclo-(D-Tyr-L-Phe-D-Val-L-Val), cyclo-(D-Tyr-L-Trp-D-Val-L-Val), cyclo-(D-Phe-L-Trp-D-Val-L-Val), cyclo-(D-Phe-L-Phe-D-Val-L-Ile), cyclo-(D-Phe-L-Phe-D-Ile-L-Val), cyclo-(D-Tyr-L-Trp-D-Val-L-Ile), cyclo-(D-Tyr-L-Trp-D-Ile-L-Val), cyclo-(D-Tyr-L-Phe-D-Val-L-Ile), cyclo-(D-Tyr-L-Phe-D-Ile-L-Val)	loline/N-acetylnorloline/N-formylloline
110	110.3	NRPS	PEXP_000910	221808	288598	MTAKTKQVNHSQRDVGYTLTMKKDIGTATQEVTSDLEQLSNNEDGKAFQEREKGEISLLNDADMLKLADWNRTMPTQVDWCVHHQITEQCQAQPNAPAVCAWDGNFTYGEIDQLSTALAVQLAGYGVGPEMFVPLCFEKSCWTAVAILGVLKAGAAFALLDCNQPQSRLQELCDSVNATLVLSSRDNKSRSQKLADTVIVLSRTMEFPGESYDSSAISFAQPHNAVYASFTSGSTGKPKVVVVEHSAYCSNVLAHSKELHFDKHSRVLQSASYAFGASIMQIVTTLMVGGCVCVPSESECLDNIAAAARKLQVNWALFTPSALRTIQQEDLSCLKHVVLVGEPPAREDIAVWADHTQVMKGYGSAECSVCCAVAQDMKLLSNPQSIGRMAGGVSWVVDA…	2	unknown	N/A	Dimethylcoprogen	chrysoxanthone A/chrysoxanthone B/chrysoxanthone C
116	116.1	NRPS	PEXP_055140	32940	109466	MFAKKTNGGAPLSAPDAPDAESPSSQELDDIWDSNAVVPETVTGCVHDLVSEVAQRQPDALAVCAWDGDFTYAQLSALSDHVAHHLCEMGIPQKSPVALLFPKSRWTCVAMLGIIKAGCAAIALDSTHPDARLRSIIRHAQPKVMICCAATRNRVSLLGDSPILQLDNSLLETAGTVKQHTVDLPVGSKSADFDASKPAELPASPKERGKALGFHRESRVFDFAPYSFDVAWSNVLHTLCAGGCLCVANEQDMVNNLSAAIMAFAATLINVTPTVLRTISSVPPTLQTVLLSGEMPYRENVTQWAGRVRLLNTYGPTECTWKCTFSHLNRCEEGRPDIGRGIGFCLWIVNPNDSSQLVPPGTPGELYLEGPMVGQGYLFNQEKTSEAFIDNPPWLLSGS…	5	unknown	HC-toxin	AM-toxin	N/A
128	128.3	NRPS-like and NRPS neighbors	PEXP_095480	445594	541196	MGSVTPQRSPLQIFDTTAQKKPDQLYCVHPVSSDIFQGWRTITFADLGSAINRMALWIQENVASSDAPQTLAYMGANDVRYCAFMFACMRLRHTALLLSPRNSESASSHLLGTTGCSKSVYSPERSKQIEELKGANPSLKAWVAPGLWELFDSSSAPAPVVKEPAEDSEDRIAVYIHSSGTTGLPKPIPMTNGYFLALEQTGLLPLPENRESSLVAIAERGKLMFVMSPFFHFMGILSIMQPILFATPFVLSPEKPLTAELLAQIVTDTHPETSIIAPSVLEELSQSELGMQSLSWFTFVAFGGAPLAQEIGDRISEITHLQSVLGSSENAVFGAMKHQDKSDWQYLEWNPNAGFDMRDAGDGFFELVVPRGEGRVAHAVFHTYPDKDEYKTGDLFVPH…	3	unknown	N/A	Choline	N/A	ORFs split likely from annotation error
			PEXP_095530			MANRIRAAWAFLLGCYEQSEDVVFGVTNGGRYEAVPQCADIVGPAIATSPMRVRLNRESTVAEFLQKISMQVVSINAFEQTGLANIQQLGQDGVRACSFRTLVNVQVTDAGRGSNLLTPVEPDKVEPLDYALVLEPFVLGGGSKLRLRLSYDSLVIRHEKVIQVAAQLKKALRLFTTHPNKKISAIERLPIDSPSSLASGPSVPPGKVPKPFQLISSPAHEIRKHAAVECGVSEDIVHDVYPCTPAQNRMVMASLRYPTAYKSHVVFTPPENQNDTDILHAWNALYRQMPVLRTRFFHSPMEVTSSKNDRELRMLQAVVDEPIQWSEWGDVQECLSADHGLIFSSGQPLSRFALIRNQPGGGIRQLVLTTHHSIFEPSITQRMLRFLQEITDENTHDLE…
			PEXP_095540			MVPAAFVPLRQMPLTASAKTDRRVLKNLASSVSAEELSRLMVEVQSREVPSTVMETILARLWSSALGWHVDVDRQNSFFRVGGDSLSAMRLVSFARKENVRISVEQVFQNPILQDMAQCAILDDSSAVDDINVLPDIAPFSALGDGDKVAGAVRSASVQLGVEADQIEDIYPCTPLQEGLLALSQDSRGSYVAQMVFELPTDIDRPRFESAWVSLLEEWPILRSRFFQWHQSNGTSQLMQVVVKGRTRWLRARRLSEYLKLDRRDHMQLGDRMLRLAAFTDTSDKKQYFVMTAHHAIYDGWMLALLFTALRRSYLGLPALETTPYRVFVNVNLADRNSEESQRFWKRYVWDADRPSWPELPSPDFRPKPTSVRKLATHFSTGNQRNFTPNTIMRTAFAI…
129	129.1	NRPS	PEXP_096300	1	53337	MIPPTGQLSDIPSDRAKFFSQNVAEKAAGDIIAPFTLLGKTGLSPSEARAQTAAQCNVSEDMIEDLFPCTALQEGMMTMTVKRPGQYVRRWVFRLAKDVAMDQLFKKWDELVAQHPILRTRIIQTSRQTMLQTILAHKTRSSTATHQGVDQYIAEDDTCTFGLGTPLVRFGLIKETRSDQQFFVLTMHHAIVDGGSLVMLFNEMQVKFHQNFIKSRSANSATPTPFQSFVKHQMETESKVMKFWERKLEGSDSAIFPKLPSQNYDPKANEILEYRMTGVPRLQKNGIQLSTAVWAAWSILQASYTHSSDVVFGVPVTGRQKIPVPGVQEMMAPTVATVPLQVQIDWGTNLGKFLQKIQSQVTDMLPFVHVVVKPRDNKVFQYDSERSARDLGVFNSNAL…	1	unknown	HC-toxin	AM-toxin	N/A
132	132.2	NRPS	PEXP_029660	109433	170199	MTVSKPTVERAEKFWRRELQNLTASVFPATPSLSTESSRSEKICREISLNLNTQQADVGSIPAILTLAWGITLSCYTGNNDTIFGLSLGPTHGHENILPFRVQISDQQTVTKLLSSTTSRVGEFQAVTNLLSPEYHLSNLGEDAIRAQQFQNVLCIQGEATSHESPMGVLNGRGLVVICSSSRSENRITVEAHFQTESISSYTVKMMLHQLASAIHEILQPQNRDSPSISLRRTSPEGLADIIQHQGKAPPPRVEACVHHGIAVQRQIQPSAPAVNSWDGKLTYRELDRLSSRLASKMVSLAPIRPDDMVCILMEKSVWVAVSILAALKSGAAFLLLDPGQPQDRLRMIAQKTKTPLVLCSASYADRATSLQTVMLQVPHPDLLDPSDSIHDEFESNEV…	1	unknown	N/A	Dimethylcoprogen	loline/N-acetylnorloline/N-formylloline
137	137.1	fungal CDPS	PEXP_027480	585587	617241	MAYTVLPFGATSASQKRENYPLLLSDIVRDCTDAIDSLTLFDELLSSQKHENDTAGFKAFDGHVGETACHNAQAICLKLTSDNTCPSRLGFGSKFDAMDKIISSLGWTEPEYHPPSNDSQIPEWDVENQHVVIRYLIAMFILGKYRQSCKSPTQNTVIRLQPKDAAAYASQLISSFWDQKNSLYKATGSNRLDVRFKSLQKWISALSCSWVRIWAAKLSFSEVAQRLVENSIKKSPKGHLVIAAYVGFLVCRRAWAANNWPMLLVDRHFCSEGYHLNAHIATLQGPRTPQDLGHHIIPQLHWELTPVTFDELQKSTLTHVPMICILGNSIHGPHEEYIARISDGPPESSSTSPAPPHTHGSCAENKEHEETFIGMDHDRLSQAILADHRAYPFPLSSPT…	0	unknown	N/A	Conidiogenone	N/A
143	143.1	NRPS-like	PEXP_050450	81758	145588	MAILDITKDLPTLFKRQVQASPDAIALEDETTTYTYTQLDQEVEALASRLRTYGVSRDTLVGVLLPRSAHYVIACLAALRAGGAFLVLELAYPADLLADVIEDASPAVIITHKSEADKIKAPVPVIALDGPVTEINGDAKEPSPLPADDDLDRLAFVSYSSGTTGKPKGIANPHRAPVLSYDLRFAVQDVQPGDRVACNVFFIWEMLRPLLRGATVVIVPDETSYDPAALVDLLSAKKVTETLMTPTLLATVLSRYPRFGTRVPDLRIVWLNGEVVTTDLARKAIKILPNARLLNCYSACETHEIACGDIRDMVDSDSIYCPVGPSIVPTHTYVLNEDGQEVETGTSGELFIGGPLLAREYINLPETTAKAFAPDTFDSTPGARMYRTGDLARKLPSGF…	1	unknown	N/A	Choline	Choline
143	143.2	NRPS-like	PEXP_053630	942258	984599	MGIQRGIQAAQASPSSTINPLVQEFGSLQVLDDLIRLRAADVVQYPILAYPRFDNDAASYEYYTGKHLDAMINQAVIRLMDDGFKQATQSPSIMALLTLSDLNMVITFFALSRLGYTVMMLSPRLSGEACVSLLETVNCESIIYGQSPNIRSTLGEILRRRLVTCRPMLSCSLYNKLESPSPALHRNRNPEMVALILHSSGSTGTPKPLFLTHKAIMTHPLRGPGFTSFNTLPWYHLHGLSTALQAMWMRKTAYMWNAALPLTAEFVATALEEARPESVAAVPYMLQILIDDPRGITALRQCKLVTYGGAPCPDELGDRLVSEGVHFGGSFGLTEAGLVAESISRPKGDPYWNYLKFFDNIRSYVWMKPISEPESLFECVYLAGHPALTTSNSNEPPGS…	1	unknown	N/A	Asterriquinone CT5	N/A
157	157.1	NRPS	PEXP_104890	72991	139278	MGFIPLENAEIHNAPNGIEKVPTDTNGDFSSFQIAHLASEQITTPTGMKEEIVLLSWLMVLLRSREDSQISYDWSYKDVAHGAEPESVNKLSMNEVMKGLQSNVGEVATAISQNINTGTLSPASLVLSTSSLSQTSEEAKDEGIIHLEVRFNNAQLEIRPLWHTENMLPYTVNHHVEALADTVRVCLTNPEATIEQCLRPTESDLNDIWGWNHELPPTYNFCMQDMVAERAREYPDKIAIDSWDGSLTYSQIDQWSTSVAHSLKEMGVQLHDVLPVCFEKSRWTIVAVLGVMKAGATLALMDPTLPLARLQNMAVQVGAKSMVASRKQYELSLTIMPTGNHFVVEGDAFTNPANSPSISDLPAVPSSALMYIIFTSGSTGTPKGVKISHETYTSSAIPR…	1	unknown	N/A	Dimethylcoprogen	N/A
167	167.1	NRPS	PEXP_085540	15359	53387	MGDYGEQPSMEFDHVELPFELKAGTSLFPLLTDGIILDDEQLAVPPVGGRVGQTRIALELRSDISSAALTGFCTPRGLTLMSVLNVAWSLVLAAYADTEAVNVLFVRYVAGVPYVGLSETVIDGGRTVQQTLAEAEQQVHTSMAVPSATSLSELQKRTAVEGHPAFNSAVLLSDSNAPEWEETGDYIAVQATATPDHLGIFLQFPTHMLPAAQAHHCATTLSHVLGEIIRQPDLSIAEISMMSPQGLQQVSQWNQTAPAVVSRCLHNLVDETAQARPDAMAIEGADGRMTYGELQTYSNRLAQRLVQLGVGPEISVPLFFEKSKWAIVTMIAVVKAGGVIVNLDAKQPKTRLRGLLAQLQAPLVLTSVQHAGLWDSEFSVVTVSEDALEQLPTATEAPI…	6	unknown	N/A	Bovienimide A	Oxaleimide C, aspercyptins
169	169.1	NRPS	PEXP_071900	44177	110515	MQHKDSDLCELFAHSVRRSPNELAVDHESGSLTYTDLDAASTYLAQKLQQRGVEEGDIVCLLTEHGTLNIIALLAVLKAKACYVPLDRSSWSRERIENVLSSVDSQFLINTTGTSFEHIKYTIIHLQTVDIPRSTGSSEYAAEVSTINAPEALACIIFTSGSTGKPKGVMLSHRAIANYGHTSPFNMDVQAGDRVLHILSVAFDASTGMLFSILGNSGTVVPASMDTLYDKAQTCSILASTPSILATLPLPSSLPDSYLSVHTILLGGETPNGQILSHWLDFGVRILNAYGPTETTCASLMQEVEVSRETGTIRSSIIGSPMSQGPVYLLRNDLTLVDDYDTDGEIVISGIGLADGYYRDPALTAERFITWRGIRVYRTGDQGRWIRRNDGTRVMDFRG…	2	gliovictin	GliP	AbT1, bovienimide A	N/A
184	184.1	NRPS/NRP-metallophore	PEXP_047040	3233	81901	MEPVTRKSDLSFLNDMVPRTQPQSARSLLRPTGADEMHDLLCVGFGPASLAVAIALNDAMDPALGASKDLNFKPKVCFLEKQNQFAWHSGMLVPGSRMQISFMKDLATMRNPRSSFTFLNYLHHKKRLIHFTNLGTFLPARMEFEDYMRWCALHFDNVVNYGEEVVEVVPGPTNARGVVDFFTVVSRNTGTGEISSRNSRKVVIALGGKAKMPPGFPQDPRIMHSSKYCTHLPQMLNDDMAPYNIAVVGSGQSAAEIYHDLHRRYPNSRTTLILRDTALRPSDDSPFVNEIFNPERVDKFYEMSAEERKKRIATEKATNYSVVRLELIESIYNDMYLQRVENPDETQWQQRILAETKVARIEHHNASNRMRIHVKSVKNESEGKEVLEVDALMVATGYL…	3	unknown	hydroxamate-type ferrichrome siderophore synthetase	Epichloenin A	N/A	ORFs split likely from annotation error
			PEXP_047050			MDRFTQFPAVNDDGDDVHIIPWQVDAQLPSEIFALSWAVLLRAFTTDENPVFLLNGAPVKADLSTQTVQPADLAAVSDLSGKHTAVVLGDPLLSDDGHPPALRWTLDPATQLGALCATGGMNAAFLYQLGNQLKQIVQEQAFRKGIQVTLSTTELPDPAISNASPSTLPGPQLLHELALRGLNNSNHAIEFLTADDNVRSLSYRDLDRFSSELANKIARASTTSQGVQRVVPVLLPQSVELYISWLAILKAGAAFCPLNTDAPTDRIEFILQDVSASVVVTNDALATRIPLKEHISILTVNDLQSNDITEPCSENSTSTDLAYVMYTSGSTGRPKGVGVSHLAATQSLLAHDDLIPPFKRFLQFASPTFDVSVFEVFFPMMRGSTLIGSERENMLLDIS…
190	190.1	NRPS-like	PEXP_045260	1	53315	MESYRRRLLARTVDDRAETNPNQRFAVIPQGSEISNGFQDLSIKDLARTVNFMCWWIESIIGPAESPETLTYMGSNDIRYFIFILACQKTGYQAFLPSTRNSDEGYVHLLKATNCTKFFFSEERQTRTLEIQGLISALEIFQVPTMKKILGDESGLHHYSYTKSYPDAENDITCILHSSGTTGMPKPVYLTNGYFMTIDFSSHLPRPPGRQPSMFHNLDQTDLVLATAPFFHLLGLLASVYSVWFEVPALVSPDKPLSVDHMIELLRTAHPTVAFCVPSILVDMSYSEKALACLKELKSIYFGGAPLFHETGEILRKYTQLISITGSSEAAVIPALVPEDPANWGYFEWNEAYGVDMHDVGEGIFEKVISRQENARGFKGIFHTYPDINVYRTNDLYTP…	0	unknown	N/A	Colletochlorin A, Colletorin A, Colletochlorin B, Colletochlorin D, Colletorin D, Colletorin D acid, Orsellinic acid, Colletorin B	N/A
226	226.1	NRPS	PEXP_078820	509883	576281	MAPIATKHLISSDTLHSPATTLKQKVTNVTQYQATSSPPSAPCLVTDLIRYQVETNPEAFAVHCEHEEPHTYHELWQLVEQIALNARFTSGSIVPVCLDPTIEFVASLLAVLVSGAAYVVLDPEGSPERNRAIVTDTGADSVLSNHKYAYLFEKAISVEDLLSVKETVQGYSDSLPLVPGSSPSDLAYLIYTSGSTGTPKGVLLSHRSASHGINQFELNGRRRWLLFYNPVFSAAQRTILATLAKGACLCLARRERLATALPEVLVNLQIDALGITPSALSLLSPSEIPDSLEQITTVGEPLSQALVDLWADEVHLRVSYGLSECAQLNFSRRLKPGDNPRNPGRPVDTTTAVILEPNTTTQLAVDEPGELCLFGPQVASGYHQRPKETGAGFVKNPFG…	2	unknown	N/A	Bovienimide A	N/A
229	229.1	NRPS	PEXP_082260	55674	120035	MNSGISDPSPYSRSGLDYIANLTVDAIAGIHSCSFPSRNEWKDSPHARSPITSKTIMLYHCVKSTAPLPVVATTTSFGEGPRSVAAEKVVAEIQSLGSAAIAIQADVRDVSQTVRLMDEAVAHFGGLDIVCSNAGVVSFGHLGEVTEGEFDRVFSVNTRGQFFVAREAYRHLNEGGRIILMSSNTARDFSVPKHALYSGSKAAIDSFVRVFSKDCGDKKITVNAVAPGGTVTDMFHEVSHHYIPNGENYTAEERQQMAAHASPLVRNGYPLDIARVIEENPAAVPPFSCFASAAVQQETSEAATSFWQARFESFKGTVFPQLPLDHPECRASQSLTFNVSMSTRRSAITQATTIQYALALLISKLRGESDVIFGTTVHGRTVAGCPDAEAVSLGPGAAA…	0	unknown	N/A	Dimethylcoprogen, peramine, cyclo-(D-Phe-L-Phe-D-Val-L-Val), cyclo-(D-Tyr-L-Phe-D-Val-L-Val), cyclo-(D-Tyr-L-Trp-D-Val-L-Val), cyclo-(D-Phe-L-Trp-D-Val-L-Val), cyclo-(D-Phe-L-Phe-D-Val-L-Ile), cyclo-(D-Phe-L-Phe-D-Ile-L-Val), cyclo-(D-Tyr-L-Trp-D-Val-L-Ile), cyclo-(D-Tyr-L-Trp-D-Ile-L-Val), cyclo-(D-Tyr-L-Phe-D-Val-L-Ile), cyclo-(D-Tyr-L-Phe-D-Ile-L-Val)	N/A
PEXP_085540
